# Supplementary material for: Enhancement of Sphingomyelinase-Induced Endothelial Nitric Oxide Synthase-Mediated Vasorelaxation in a Murine Model of Type 2 Diabetes
Source: Int J Mol Sci. 2023 May 6;24(9):8375. doi: 10.3390/ijms24098375 (PMC10179569; doi:10.3390/ijms24098375)
Supplement: Supplementary file 1 [file ijms-24-08375-s001.zip]

Archive with 1 entries (1 files):
- ijms-2284055-supplementary.pdf
